# Supplementary material for: Relationship between cathepsins and cardiovascular diseases: a Mendelian randomized study
Source: Front Pharmacol. 2024 Jul 4;15:1370350. doi: 10.3389/fphar.2024.1370350 (PMC11254818; doi:10.3389/fphar.2024.1370350)
Supplement: Supplementary file 1 [file Table1.xlsx]

## Sheet: Table of contents
Table S1 Instrumental variables of cathepsin.
Table S2 Detail informations about outcoms

## Sheet: Table S1 
Table S1 Instrumental variables of cathepsin.
exposure	SNP	pos.exposure	beta.exposure	se.exposure	pval.exposure	effect_allele.exposure	other_allele.exposure	eaf.exposure	id.exposure	samplesize.exposure	R2	F
cathepsin B	rs75773690	24464363	0.3945	0.0857	4.17e-06	G	A	0.97808	cathepsin B	3301	0.00637834	21.1772
cathepsin B	rs113646963	204530789	0.1996	0.0427	2.95e-06	T	C	0.09708	cathepsin B	3301	0.00657589	21.8375
cathepsin B	rs76089522	140389189	0.1971	0.0421	2.88e-06	G	A	0.89525	cathepsin B	3301	0.00659613	21.9051
cathepsin B	rs13152767	122367502	0.4158	0.0867	1.62e-06	A	G	0.02617	cathepsin B	3301	0.00691942	22.9862
cathepsin B	rs36021960	47111670	0.1747	0.0374	3.02e-06	A	G	0.12637	cathepsin B	3301	0.00656653	21.8062
cathepsin B	rs11563944	89816334	0.1291	0.0278	3.55e-06	G	A	0.26799	cathepsin B	3301	0.00649067	21.5526
cathepsin B	rs148930853	114408661	0.5516	0.1181	3.02e-06	C	T	0.01211	cathepsin B	3301	0.00656512	21.8015
cathepsin B	rs1692819	11705448	0.4246	0.0274	5.25e-54	A	G	0.29182	cathepsin B	3301	0.0678135	239.991
cathepsin B	rs72863882	134275165	0.2569	0.0475	6.46e-08	G	A	0.91647	cathepsin B	3301	0.00878343	29.2333
cathepsin B	rs150811995	38633385	0.4603	0.1004	4.57e-06	C	A	0.01878	cathepsin B	3301	0.00632721	21.0064
cathepsin B	rs117345475	131588071	0.4332	0.0933	3.47e-06	A	G	0.97938	cathepsin B	3301	0.00648845	21.5452
cathepsin B	rs150370599	60718792	0.2183	0.0457	1.78e-06	T	C	0.08341	cathepsin B	3301	0.00686496	22.804
cathepsin B	rs143557119	116385842	0.4327	0.0946	4.79e-06	A	G	0.02199	cathepsin B	3301	0.00629799	20.9088
cathepsin B	rs117486267	25484738	0.4003	0.0834	1.58e-06	T	C	0.97514	cathepsin B	3301	0.00693064	23.0237
cathepsin B	rs147881440	80969815	0.2331	0.051	4.79e-06	G	A	0.93572	cathepsin B	3301	0.00628867	20.8776
cathepsin B	rs9905973	26735142	0.1405	0.0276	3.55e-07	G	A	0.729	cathepsin B	3301	0.0077892	25.8983
cathepsin B	rs200652433	73024506	0.3389	0.0684	7.24e-07	T	C	0.04112	cathepsin B	3301	0.00738189	24.534
cathepsin B	rs7249773	18289760	0.1749	0.0351	6.03e-07	A	G	0.15121	cathepsin B	3301	0.00746561	24.8143
cathepsin B	rs1065853	45413233	0.2266	0.0463	1e-06	T	G	0.07778	cathepsin B	3301	0.00720398	23.9384
cathepsin E	rs149553686	197840502	0.2425	0.0525	3.89e-06	C	T	0.06772	cathepsin E	3301	0.00642187	21.3227
cathepsin E	rs13089837	5094952	0.1152	0.025	4.17e-06	T	C	0.50152	cathepsin E	3301	0.00639138	21.2208
cathepsin E	rs57689619	189431921	0.2078	0.0444	2.82e-06	A	G	0.91382	cathepsin E	3301	0.00659185	21.8908
cathepsin E	rs189009983	102582604	0.7055	0.1541	4.68e-06	T	C	0.00831	cathepsin E	3301	0.00630949	20.9472
cathepsin E	rs10900907	1448387	0.1188	0.0255	3.24e-06	A	G	0.41707	cathepsin E	3301	0.00653222	21.6915
cathepsin E	rs112918835	109846123	0.7062	0.1526	3.72e-06	T	C	0.00706	cathepsin E	3301	0.00644603	21.4034
cathepsin E	rs57135345	26671589	0.2535	0.0542	2.95e-06	T	C	0.05697	cathepsin E	3301	0.0065833	21.8622
cathepsin E	rs1936839	129433747	0.1562	0.0329	2e-06	C	G	0.16937	cathepsin E	3301	0.00678218	22.5272
cathepsin E	rs74677283	19486084	0.4379	0.0882	6.76e-07	T	C	0.02151	cathepsin E	3301	0.00741201	24.6348
cathepsin E	rs8066936	754600	0.1492	0.0325	4.27e-06	G	A	0.8208	cathepsin E	3301	0.00634397	21.0624
cathepsin E	rs10401027	6858240	0.1225	0.0259	2.24e-06	G	A	0.54754	cathepsin E	3301	0.00673122	22.3568
cathepsin F	rs647400	78649146	0.1492	0.0314	2.04e-06	A	G	0.19253	cathepsin F	3301	0.00679317	22.564
cathepsin F	rs7564167	645190	0.2649	0.0526	4.9e-07	A	G	0.06406	cathepsin F	3301	0.0076247	25.3472
cathepsin F	rs115901379	106335628	0.4306	0.0927	3.39e-06	G	T	0.02042	cathepsin F	3301	0.00649402	21.5638
cathepsin F	rs1260326	27730940	0.1642	0.0252	6.92e-11	T	C	0.40151	cathepsin F	3301	0.0126984	42.4309
cathepsin F	rs58531759	65827134	0.3722	0.0747	6.31e-07	T	G	0.96051	cathepsin F	3301	0.00746469	24.8112
cathepsin F	rs186369051	93830000	0.4818	0.1026	2.63e-06	C	T	0.98496	cathepsin F	3301	0.00663593	22.0382
cathepsin F	rs183683891	133102456	0.5242	0.1123	3.02e-06	C	T	0.98464	cathepsin F	3301	0.0065574	21.7757
cathepsin F	rs112526544	26300072	0.3801	0.0766	6.92e-07	G	A	0.02831	cathepsin F	3301	0.00740398	24.6079
cathepsin F	rs61866943	85428041	0.4969	0.1012	9.12e-07	G	T	0.01874	cathepsin F	3301	0.00725055	24.0943
cathepsin F	rs1791679	66337874	0.2349	0.0269	2.51e-18	A	C	0.28947	cathepsin F	3301	0.0225786	76.2076
cathepsin F	rs10745925	102218899	0.2874	0.0268	9.12e-27	T	C	0.70598	cathepsin F	3301	0.0336656	114.932
cathepsin F	rs143015877	23327148	0.1325	0.0287	3.98e-06	C	T	0.74266	cathepsin F	3301	0.00641545	21.3012
cathepsin F	rs9796775	9736917	0.1172	0.0249	2.45e-06	A	G	0.49498	cathepsin F	3301	0.00666662	22.1408
cathepsin G	rs10170044	171303727	0.115	0.0251	4.79e-06	G	A	0.39112	cathepsin G	3301	0.00631902	20.979
cathepsin G	rs114418234	155060275	0.3077	0.065	2.24e-06	C	A	0.03719	cathepsin G	3301	0.00674286	22.3957
cathepsin G	rs192289769	134273074	0.5468	0.1093	5.62e-07	C	G	0.98636	cathepsin G	3301	0.00752473	25.0123
cathepsin G	rs147099093	37730576	0.4271	0.0885	1.38e-06	A	G	0.02053	cathepsin G	3301	0.00700606	23.2761
cathepsin G	rs116142041	9787836	0.3356	0.0665	4.57e-07	G	A	0.96355	cathepsin G	3301	0.00765627	25.4529
cathepsin G	rs548719719	58184862	0.3311	0.0708	2.88e-06	G	A	0.03709	cathepsin G	3301	0.00658171	21.8569
cathepsin G	rs4702448	7295725	0.1275	0.0265	1.45e-06	A	C	0.66583	cathepsin G	3301	0.00696383	23.1348
cathepsin G	rs497459	49838522	0.1752	0.0368	1.95e-06	T	C	0.13466	cathepsin G	3301	0.00681954	22.6521
cathepsin G	rs62493038	12993071	0.3391	0.0725	2.88e-06	C	T	0.96497	cathepsin G	3301	0.00658363	21.8633
cathepsin G	rs77893942	69507645	0.376	0.0764	8.71e-07	T	A	0.96872	cathepsin G	3301	0.00728398	24.2062
cathepsin G	rs72773561	9677794	0.2529	0.0528	1.7e-06	T	C	0.94297	cathepsin G	3301	0.00690202	22.928
cathepsin G	rs35241999	11184504	0.4059	0.0869	2.95e-06	G	A	0.02374	cathepsin G	3301	0.00656587	21.804
cathepsin G	rs117133380	107206586	0.5002	0.1065	2.63e-06	A	C	0.01556	cathepsin G	3301	0.0066382	22.0458
cathepsin G	rs56284011	43079322	0.3136	0.0656	1.74e-06	G	C	0.96057	cathepsin G	3301	0.00687547	22.8392
cathepsin G	rs571991098	22583324	0.4115	0.0884	3.24e-06	T	C	0.02347	cathepsin G	3301	0.00652151	21.6557
cathepsin H	rs35628511	24667702	0.1253	0.0272	4.17e-06	C	T	0.6884	cathepsin H	3301	0.00638757	21.2081
cathepsin H	rs147991203	140256765	0.3758	0.0773	1.17e-06	T	C	0.02671	cathepsin H	3301	0.00710903	23.6206
cathepsin H	rs508807	152771726	0.1511	0.032	2.4e-06	G	C	0.18975	cathepsin H	3301	0.00670903	22.2826
cathepsin H	rs62474230	3347249	0.2377	0.0506	2.69e-06	G	C	0.93805	cathepsin H	3301	0.00664076	22.0543
cathepsin H	rs77977134	81603149	0.2721	0.0583	3.02e-06	T	C	0.9507	cathepsin H	3301	0.00655568	21.7699
cathepsin H	rs62013235	79246166	0.402	0.0432	1.35e-20	A	G	0.091	cathepsin H	3301	0.0255619	86.5409
cathepsin H	rs34593439	79234957	1.147	0.0346	1e-200	G	A	0.88934	cathepsin H	3301	0.249763	1098.28
cathepsin H	rs12911554	51542757	0.1198	0.0251	1.82e-06	C	T	0.44973	cathepsin H	3301	0.00685384	22.7669
cathepsin H	rs60018174	5452751	0.1956	0.0395	7.24e-07	T	C	0.1159	cathepsin H	3301	0.00737367	24.5064
cathepsin H	rs146037740	11507434	0.4736	0.0929	3.47e-07	A	G	0.02292	cathepsin H	3301	0.00781161	25.9734
cathepsin H	rs74342103	36003934	0.3766	0.0812	3.47e-06	T	A	0.02583	cathepsin H	3301	0.00647414	21.4974
cathepsin L2	rs114113108	75257391	0.5922	0.1172	4.37e-07	G	C	0.9871	cathepsin L2	3301	0.0076752	25.5163
cathepsin L2	rs13068566	102862667	0.1157	0.0247	2.88e-06	G	A	0.46617	cathepsin L2	3301	0.00660313	21.9285
cathepsin L2	rs1523319	2292279	0.1292	0.0279	3.55e-06	C	G	0.71459	cathepsin L2	3301	0.00645444	21.4315
cathepsin L2	rs151179824	173226009	0.4449	0.0943	2.34e-06	A	G	0.02158	cathepsin L2	3301	0.00669788	22.2453
cathepsin L2	rs7669728	146891101	0.1301	0.0254	3.09e-07	T	C	0.56367	cathepsin L2	3301	0.00788504	26.2195
cathepsin L2	rs116407656	68099087	0.4014	0.0856	2.75e-06	C	T	0.02439	cathepsin L2	3301	0.00661726	21.9758
cathepsin L2	rs10817163	99902524	0.1983	0.0304	7.08e-11	A	T	0.22045	cathepsin L2	3301	0.012726	42.5241
cathepsin L2	rs7898416	83700161	0.2277	0.0489	3.24e-06	A	G	0.9295	cathepsin L2	3301	0.00652559	21.6693
cathepsin L2	rs148608463	121413027	0.1178	0.0257	4.57e-06	G	A	0.64585	cathepsin L2	3301	0.00632446	20.9972
cathepsin L2	rs117714361	109142132	0.3452	0.0756	4.9e-06	A	G	0.97315	cathepsin L2	3301	0.00627651	20.837
cathepsin L2	rs2302837	6014176	0.2541	0.0498	3.31e-07	A	G	0.07506	cathepsin L2	3301	0.00782516	26.0188
cathepsin O	rs146963690	156493388	0.6246	0.1322	2.29e-06	G	T	0.0101	cathepsin O	3301	0.00671689	22.3089
cathepsin O	rs149159018	132077351	0.7034	0.134	1.55e-07	G	A	0.01105	cathepsin O	3301	0.00827827	27.538
cathepsin O	rs17288007	159878046	0.2456	0.0521	2.45e-06	A	G	0.93619	cathepsin O	3301	0.00668686	22.2084
cathepsin O	rs181844705	75333560	0.4412	0.0905	1.1e-06	G	A	0.02318	cathepsin O	3301	0.00714846	23.7526
cathepsin O	rs4297371	11249367	0.1453	0.0313	3.55e-06	C	A	0.79306	cathepsin O	3301	0.00648591	21.5367
cathepsin O	rs78943701	73736674	0.479	0.1025	2.95e-06	G	A	0.98464	cathepsin O	3301	0.00657225	21.8253
cathepsin O	rs2439803	129083967	0.1763	0.0351	5.13e-07	G	A	0.15304	cathepsin O	3301	0.0075847	25.2132
cathepsin O	rs4076941	11261567	0.1245	0.0262	2.14e-06	T	C	0.63128	cathepsin O	3301	0.00679407	22.567
cathepsin O	rs10902420	132150183	0.2097	0.0432	1.23e-06	A	G	0.10091	cathepsin O	3301	0.00708753	23.5487
cathepsin O	rs7140599	39942467	0.1219	0.0251	1.17e-06	T	C	0.42302	cathepsin O	3301	0.00709451	23.572
cathepsin O	rs1870736	88624621	0.1222	0.0249	9.33e-07	G	C	0.42746	cathepsin O	3301	0.00724337	24.0702
cathepsin O	rs9932172	7642591	0.1915	0.0401	1.74e-06	T	C	0.10769	cathepsin O	3301	0.00686141	22.7922
cathepsin O	rs4843804	88156187	0.3124	0.0673	3.47e-06	G	A	0.9664	cathepsin O	3301	0.00648516	21.5342
cathepsin S	rs41271951	150737220	0.8605	0.0419	7.08e-94	A	G	0.91651	cathepsin S	3301	0.113294	421.513
cathepsin S	rs6657328	107433954	0.1291	0.0283	4.9e-06	G	C	0.2816	cathepsin S	3301	0.00626477	20.7978
cathepsin S	rs4581957	174866439	0.1775	0.0365	1.15e-06	G	A	0.86586	cathepsin S	3301	0.0071132	23.6346
cathepsin S	rs13411643	60351132	0.1831	0.0364	5.01e-07	C	T	0.13712	cathepsin S	3301	0.00760698	25.2878
cathepsin S	rs7614425	98174258	0.2082	0.0436	1.82e-06	G	A	0.90746	cathepsin S	3301	0.00686046	22.789
cathepsin S	rs13150189	181239467	0.1556	0.0306	3.47e-07	A	G	0.21113	cathepsin S	3301	0.00777217	25.8412
cathepsin S	rs989576	127182592	0.1307	0.0278	2.57e-06	T	C	0.29843	cathepsin S	3301	0.00665147	22.0901
cathepsin S	rs10516855	90924478	0.1969	0.0421	2.95e-06	T	C	0.90448	cathepsin S	3301	0.00658284	21.8607
cathepsin S	rs113108135	166659513	0.2349	0.0491	1.7e-06	C	G	0.06933	cathepsin S	3301	0.00688584	22.8739
cathepsin S	rs116623438	102689283	0.43	0.0876	9.12e-07	T	C	0.97977	cathepsin S	3301	0.00724644	24.0805
cathepsin S	rs13212873	143059208	0.5422	0.117	3.55e-06	C	T	0.0116	cathepsin S	3301	0.00646376	21.4627
cathepsin S	rs13196989	239373	0.1758	0.0374	2.57e-06	C	T	0.86901	cathepsin S	3301	0.00664893	22.0816
cathepsin S	rs2470994	47430626	0.1304	0.0281	3.39e-06	C	T	0.28088	cathepsin S	3301	0.00648146	21.5218
cathepsin S	rs529565	136149500	0.1315	0.0266	7.76e-07	T	C	0.68731	cathepsin S	3301	0.00734919	24.4245
cathepsin S	rs61870690	127523966	0.3386	0.0684	7.24e-07	A	G	0.95857	cathepsin S	3301	0.00736892	24.4905
cathepsin S	rs1060435	68855595	0.1291	0.0251	2.75e-07	A	G	0.60207	cathepsin S	3301	0.00795047	26.4388
cathepsin S	rs12804405	24422062	0.612	0.129	2.09e-06	A	G	0.01019	cathepsin S	3301	0.00677215	22.4937
cathepsin S	rs74804137	18017954	0.5178	0.0987	1.58e-07	T	C	0.98243	cathepsin S	3301	0.00826872	27.5059
cathepsin S	rs73099998	58633987	0.146	0.0308	2.19e-06	C	T	0.79189	cathepsin S	3301	0.00676102	22.4564
cathepsin S	rs77792819	94386245	0.3147	0.0661	1.95e-06	G	A	0.04096	cathepsin S	3301	0.00681982	22.6531
cathepsin S	rs1022239	65424046	0.1157	0.025	3.72e-06	T	A	0.58887	cathepsin S	3301	0.00644663	21.4054
cathepsin S	rs4313886	74370742	0.1687	0.0365	3.89e-06	C	T	0.13446	cathepsin S	3301	0.0064298	21.3492
cathepsin S	rs78767885	18112020	0.2238	0.0477	2.69e-06	C	T	0.08725	cathepsin S	3301	0.00662447	21.9999
cathepsin S	rs118010753	18833920	0.5018	0.1081	3.47e-06	C	T	0.01437	cathepsin S	3301	0.00648543	21.5351
cathepsin Z	rs36128387	235460258	0.439	0.0914	1.55e-06	T	C	0.02261	cathepsin Z	3301	0.00694011	23.0554
cathepsin Z	rs114675081	106826623	0.5153	0.1075	1.66e-06	G	A	0.01467	cathepsin Z	3301	0.00691266	22.9636
cathepsin Z	rs148201372	32683740	0.5187	0.1063	1.05e-06	A	T	0.98454	cathepsin Z	3301	0.00716142	23.7959
cathepsin Z	rs7656806	138271322	0.1276	0.0245	1.86e-07	A	C	0.48408	cathepsin Z	3301	0.00815022	27.1085
cathepsin Z	rs1135945	516586	0.1385	0.0301	4.17e-06	A	G	0.20839	cathepsin Z	3301	0.00637301	21.1594
cathepsin Z	rs770140	19430825	0.1241	0.0265	2.82e-06	A	G	0.35805	cathepsin Z	3301	0.0065998	21.9174
cathepsin Z	rs298724	94023321	0.2482	0.0538	3.98e-06	C	T	0.05507	cathepsin Z	3301	0.00640623	21.2704
cathepsin Z	rs10761760	65179152	0.1321	0.0258	3.09e-07	C	A	0.44944	cathepsin Z	3301	0.00787926	26.2001
cathepsin Z	rs116920068	54555095	0.3498	0.0749	3.02e-06	G	A	0.9711	cathepsin Z	3301	0.00656403	21.7978
cathepsin Z	rs4761709	93785170	0.1218	0.0249	1e-06	G	A	0.40882	cathepsin Z	3301	0.00719637	23.9129
cathepsin Z	rs10745925	102218899	0.3624	0.0266	2.29e-42	T	C	0.70598	cathepsin Z	3301	0.0532365	185.503
cathepsin Z	rs67845377	19275802	0.1675	0.0362	3.72e-06	T	C	0.13855	cathepsin Z	3301	0.00644406	21.3968
cathepsin Z	rs148370779	57602212	1.7632	0.1105	2.57e-57	C	T	0.98684	cathepsin Z	3301	0.0716084	254.458

## Sheet: Table S2
Table S2 Detail informations about outcoms
Outcomes	Year	Consortium	Sample size (cases/controls)	Population	ID	PMID	Number of SNPs	Build	weblink
Coronary artery disease	2021	Mbatchou J et al.	352063	European	ebi-a-GCST90013864	34017140	11027870	HG19/GRCh37	https://gwas.mrcieu.ac.uk/datasets/ebi-a-GCST90013864/
Myocardial infarction	2021	Sakaue S et al.	20917/440906	European	ebi-a-GCST90018877	34594039	24172914	HG19/GRCh37	https://gwas.mrcieu.ac.uk/datasets/ebi-a-GCST90018877/
Atrial fibrillation	2018	Nielsen JB et al.	60620/970216	European	ebi-a-GCST006414	30061737	33519037	HG19/GRCh37	https://gwas.mrcieu.ac.uk/datasets/ebi-a-GCST006414/
Chronic heart failure	2021	Sakaue S et al.	14262/471898	European	ebi-a-GCST90018806	34594039	24178220	HG19/GRCh37	https://gwas.mrcieu.ac.uk/datasets/ebi-a-GCST90018806/
Aortic aneurysm	2021	Sakaue S et al.	3230/475964	European	ebi-a-GCST90018783	34594039	24191825	HG19/GRCh37	https://gwas.mrcieu.ac.uk/datasets/ebi-a-GCST90018783/
Pulmonary embolism	2021	Mbatchou J et al.	407746	European	ebi-a-GCST90013887	34017140	11039197	HG19/GRCh37	https://gwas.mrcieu.ac.uk/datasets/ebi-a-GCST90018783/
Ischemic stroke	2021	Sakaue S et al.	11929/472192	European	ebi-a-GCST90018864	34594039	24174314	HG19/GRCh37	https://gwas.mrcieu.ac.uk/datasets/ebi-a-GCST90018783/
